# Supplementary material for: Evaluating Purifying Selection in the Mitochondrial DNA of Various Mammalian Species
Source: PLoS One. 2013 Mar 22;8(3):e58993. doi: 10.1371/journal.pone.0058993 (PMC3606437; doi:10.1371/journal.pone.0058993)
Supplement: Supporting Information S1 — Calculator for the obtained protein-coding time-dependent molecular clock and synonymous clock for each of the species analyzed. (XLS) [file pone.0058993.s008.xls]

## Sheet: Sheet1
Supporting Information S2: calculator for the obtained protein-coding time-dependent molecular clock and synonymous clock for each of the species analyzed
				Rho/ Genetic distance ML	Standard Error		Point Estimate	Lower bound of 95% CI	Upper bound of 95% CI
	Homo		Protein-Coding				0	0	0
			Synonymous				0	0	0
	Canis		Protein-Coding				0	0	0
			Synonymous				0	0	0
	Bos/Bison		Protein-Coding				0	0	0
			Synonymous				0	0	0
	Pan*		Protein-Coding				0	0	0
			Synonymous				0	0	0
	Sus*		Protein-Coding				0	0	0
			Synonymous				0	0	0
	Orcinus*		Protein-Coding				0	0	0
			Synonymous				0	0	0
	Mus*		Protein-Coding				0	0	0
			Synonymous				0	0	0

## Sheet: Sheet2
	Homo
	0	0		0.7852	-0.1909	-8.5441	6790		0	0	0
	0	0					8027		0	0	0
	Canis
	0	0		0.838	-0.1532	-6.5367	9026		0	0	0
	0	0					10684		0	0	0
	Bos/Bison
	0	0		0.8209	-0.155	-7.4283	9708		0	0	0
	0	0					12393		0	0	0
	Pan
	0	0		0.8315	-0.0607	-16.3011	6790		0	0	0
	0	0					8027		0	0	0
	Sus
	0	0		0.8392	-0.1456	-5.8371	7424		0	0	0
	0	0					8742		0	0	0
	Orcinus
	0	0		0.8086	-0.0548	-22.9248	7143		0	0	0
	0	0					9842		0	0	0
	Mus
	0	0		0.9076	-0.099	-4.3424	3035		0	0	0
	0	0					3396		0	0	0
